# Supplementary material for: A Retrospective Comparative Study of Sodium Fluoride Na18F-PET/CT and 68Ga-PSMA-11 PET/CT in the Bone Metastases of Prostate Cancer Using a Volumetric 3-D Radiomic Analysis
Source: Life (Basel). 2022 Nov 25;12(12):1977. doi: 10.3390/life12121977 (PMC9788581; doi:10.3390/life12121977)
Supplement: Supplementary file 1 [file life-12-01977-s001.zip]

Archive with 1 entries (1 files):
- life-2019676-supplementary.pdf
